# Supplementary material for: Early Detection of Alzheimer's Disease and Related Dementias From Spontaneous Speech Using Foundation Speech and Language Models: Comparative Evaluation
Source: JMIR Form Res. 2026 May 13;10:e79411. doi: 10.2196/79411 (PMC13216759; doi:10.2196/79411)
Supplement: Multimedia Appendix 2 [file formative_v10i1e79411_app2.xlsx]

## Sheet: mfcc
Variable	Definition	Interpretation
mfcc_1	overall log energy or average spectral amplitude. Often correlates with loudness or vocal effort.	Reduced values mean flatter spectra due to reduced vocal energy, breathiness, or less precise articulation
mfcc_2	Describe the broad shape of the spectral envelope. Related to overall spectral tilt (balance of high vs. low frequencies). Reflect changes in articulation, vocal quality, or formant structure.	reduced values mean diminsed articulatory precision affecting consonant transitions
mfcc_3
mfcc_4
mfcc_5	MFCC 5–13 (mid coefficients) Capture more detailed spectral variations. Sensitive to changes in formants, pronunciation patterns, phonemes, and timbre. May reflect speech irregularities, slurring, or articulatory changes.	imprcise articulation and slower temporal transitions cause noisier, less stable high-frequency features
mfcc_6
mfcc_7
mfcc_8
mfcc_9
mfcc_10
mfcc_11
mfcc_12
mfcc_13
mfcc_14	MFCC 14–20 (higher coefficients) Represent rapid spectral fluctuations. Fine-grained spectral details / residual noise. More sensitive to high-frequency detail, noise, fricatives, and sharp transitions. Often less stable and may vary with recording devices or background noise.	increased irregularities in speech production due to motor slowing and cogintive load
mfcc_15
mfcc_16
mfcc_17
mfcc_18
mfcc_19
mfcc_20

## Sheet: compare
Category	Variable	Definition	Interpretation
Pitch	F0final_sma_de	Derivative of final fundamental frequency (pitch) contour	AD tends to show reduced pitch variability; flatter contours reflect monotonic speech.
Phonation	voicingFinalUnclipped_sma_de	Voicing probability derivative	AD speech often has less stable voicing, more breathiness and inconsistent voicing.
Voice Quality	jitterLocal_sma_de	Cycle-to-cycle F0 variation	Increased in AD/MCI → unstable phonation, impaired motor control.
	jitterDDP_sma_de	Difference of jitter measurements	Typically increased in AD/MCI.
	shimmerLocal_sma_de	Amplitude variation across cycles	Increased in AD/MCI → weaker vocal fold control.
	logHNR_sma_de	Harmonics-to-noise ratio	Lower in AD/MCI → breathier and noisier voice.
Energy	audspec_lengthL1norm_sma_de	L1 norm of auditory spectrum	Reduced in AD → lower overall speech energy.
	audspecRasta_lengthL1norm_sma_de	RASTA-filtered auditory spectrum L1 norm	Decreases with cognitive decline.
	pcm_RMSenergy_sma_de	RMS amplitude	AD speakers often have quieter, weaker speech.
	pcm_zcr_sma_de	Zero-crossing rate	AD: often lower, reflecting slowed articulation.
Spectral Filterbank	audSpec_Rfilt_sma_de[0]	Energy in filterbank 0	Typically reduced; reflects decreased low-frequency power.
	audSpec_Rfilt_sma_de[1]	Energy in filterbank 1	—
	audSpec_Rfilt_sma_de[2]	Energy in filterbank 2	—
	audSpec_Rfilt_sma_de[3]	Energy in filterbank 3	—
	audSpec_Rfilt_sma_de[4]	Energy in filterbank 4	—
	audSpec_Rfilt_sma_de[5]	Energy in filterbank 5	—
	audSpec_Rfilt_sma_de[6]	Energy in filterbank 6	—
	audSpec_Rfilt_sma_de[7]	Energy in filterbank 7	—
	audSpec_Rfilt_sma_de[8]	Energy in filterbank 8	—
	audSpec_Rfilt_sma_de[9]	Energy in filterbank 9	—
	audSpec_Rfilt_sma_de[10]	Energy in filterbank 10	—
	audSpec_Rfilt_sma_de[11]	Energy in filterbank 11	—
	audSpec_Rfilt_sma_de[12]	Energy in filterbank 12	—
	audSpec_Rfilt_sma_de[13]	Energy in filterbank 13	—
	audSpec_Rfilt_sma_de[14]	Energy in filterbank 14	—
	audSpec_Rfilt_sma_de[15]	Energy in filterbank 15	—
	audSpec_Rfilt_sma_de[16]	Energy in filterbank 16	—
	audSpec_Rfilt_sma_de[17]	Energy in filterbank 17	—
	audSpec_Rfilt_sma_de[18]	Energy in filterbank 18	—
	audSpec_Rfilt_sma_de[19]	Energy in filterbank 19	—
	audSpec_Rfilt_sma_de[20]	Energy in filterbank 20	—
	audSpec_Rfilt_sma_de[21]	Energy in filterbank 21	—
	audSpec_Rfilt_sma_de[22]	Energy in filterbank 22	—
	audSpec_Rfilt_sma_de[23]	Energy in filterbank 23	—
	audSpec_Rfilt_sma_de[24]	Energy in filterbank 24	—
	audSpec_Rfilt_sma_de[25]	Energy in filterbank 25	—
	pcm_fftMag_fband250-650_sma_de	Energy in 250–650 Hz	Often reduced: weaker vowel energy.
	pcm_fftMag_fband1000-4000_sma_de	Energy in 1–4 kHz band	Reduced: loss of consonant articulation clarity.
	pcm_fftMag_spectralRollOff25.0_sma_de	Frequency at which 25% of energy lies	AD: lower rolloff (less high-frequency energy).
	pcm_fftMag_spectralRollOff50.0_sma_de	Mid-energy rolloff	Same pattern.
	pcm_fftMag_spectralRollOff75.0_sma_de	"	—
	pcm_fftMag_spectralRollOff90.0_sma_de	"	—
	pcm_fftMag_spectralFlux_sma_de	Frame-to-frame spectral change	AD/MCI: lower flux → slower articulatory transitions.
	pcm_fftMag_spectralCentroid_sma_de	"Center of mass" frequency	Lower in AD → reduced brightness.
	pcm_fftMag_spectralEntropy_sma_de	Spectral flatness	May increase due to noisier voice in AD.
	pcm_fftMag_spectralVariance_sma_de	Variability of spectrum	Often lower (flatter spectrum).
	pcm_fftMag_spectralSkewness_sma_de	Asymmetry of spectrum	AD: shift toward lower frequencies.
	pcm_fftMag_spectralKurtosis_sma_de	Peakedness of spectrum	Often lower: less sharp spectral structure.
	pcm_fftMag_spectralSlope_sma_de	Decline from low to high frequency	Flatter slope → impaired articulation.
	pcm_fftMag_psySharpness_sma_de	Perceptual sharpness	AD: reduced—speech sounds duller.
Harmonicity	pcm_fftMag_spectralHarmonicity_sma_de	Degree of periodicity	AD: lower harmonicity due to irregular phonation.
MFCC	mfcc_sma_de[1]	overall log energy or average spectral amplitude. Often correlates with loudness or vocal effort.	Reduced values mean flatter spectra due to reduced vocal energy, breathiness, or less precise articulation
	mfcc_sma_de[2]	Describe the broad shape of the spectral envelope. Related to overall spectral tilt (balance of high vs. low frequencies). Reflect changes in articulation, vocal quality, or formant structure.	reduced values mean diminsed articulatory precision affecting consonant transitions
	mfcc_sma_de[3]
	mfcc_sma_de[4]
	mfcc_sma_de[5]	MFCC 5–13 (mid coefficients) Capture more detailed spectral variations. Sensitive to changes in formants, pronunciation patterns, phonemes, and timbre. May reflect speech irregularities, slurring, or articulatory changes.	imprcise articulation and slower temporal transitions cause noisier, less stable high-frequency features
	mfcc_sma_de[6]
	mfcc_sma_de[7]
	mfcc_sma_de[8]
	mfcc_sma_de[9]
	mfcc_sma_de[10]
	mfcc_sma_de[11]
	mfcc_sma_de[12]
	mfcc_sma_de[13]
	mfcc_sma_de[14]

## Sheet: egemaps
Category	Variable	Definition	Interpretation
Pitch (F0) & Prosody	F0semitoneFrom27.5Hz_sma3nz_amean	Mean fundamental frequency in semitones (reference 27.5 Hz), smoothed (3-frame) and non-zero normalized	↓ reduced mean pitch / more monotone
	F0semitoneFrom27.5Hz_sma3nz_stddevNorm	Normalized standard deviation of F0 semitones (smoothed)	↓ reduced pitch variability
	F0semitoneFrom27.5Hz_sma3nz_percentile20.0	20th percentile of F0 distribution (smoothed)	↓ lower low-end pitch (compressed range)
	F0semitoneFrom27.5Hz_sma3nz_percentile50.0	Median (50th percentile) of F0 (smoothed)	↓ lower central pitch tendency
	F0semitoneFrom27.5Hz_sma3nz_percentile80.0	80th percentile of F0 (smoothed)	↓ reduced upper pitch range
	F0semitoneFrom27.5Hz_sma3nz_pctlrange0-2	Range between very low percentiles (0–2) of F0 (smoothed)	↓ narrower extreme pitch range
	F0semitoneFrom27.5Hz_sma3nz_meanRisingSlope	Mean slope of rising F0 segments (smoothed)	↓ less dynamic pitch rises
	F0semitoneFrom27.5Hz_sma3nz_stddevRisingSlope	SD of rising slope values for F0 (smoothed)	↓ reduced variability in pitch rise dynamics
	F0semitoneFrom27.5Hz_sma3nz_meanFallingSlope	Mean slope of falling F0 segments (smoothed)	↓ flatter pitch falls
	F0semitoneFrom27.5Hz_sma3nz_stddevFallingSlope	SD of falling slope values for F0 (smoothed)	↓ less variation in pitch fall dynamics
Loudness / Intensity	loudness_sma3_amean	Mean loudness (perceptual loudness), smoothed (3-frame)	↓ reduced loudness / softer voice
	loudness_sma3_stddevNorm	Normalized SD of loudness (smoothed)	↓ reduced loudness variability
	loudness_sma3_percentile20.0	20th percentile of loudness (smoothed)	↓ lower loudness baseline
	loudness_sma3_percentile50.0	Median loudness (smoothed)	↓ central tendency of loudness
	loudness_sma3_percentile80.0	80th percentile of loudness (smoothed)	↓ reduced peak loudness
	loudness_sma3_pctlrange0-2	Range between low percentiles (0–2) of loudness (smoothed)	↓ compressed low-end loudness range
	loudness_sma3_meanRisingSlope	Mean slope of rising loudness segments (smoothed)	↓ flatter intensity onsets
	loudness_sma3_stddevRisingSlope	SD of rising loudness slopes (smoothed)	↓ less variability in intensity increases
	loudness_sma3_meanFallingSlope	Mean slope of falling loudness segments (smoothed)	↓ less dynamic decays
	loudness_sma3_stddevFallingSlope	SD of falling loudness slopes (smoothed)	↓ reduced variability in intensity decreases
Spectral Flux	spectralFlux_sma3_amean	Mean spectral flux (frame-to-frame spectral change), smoothed (3-frame)	↓ reduced articulatory agility / slower spectral change
	spectralFlux_sma3_stddevNorm	Normalized SD of spectral flux (smoothed)	↑ variability or ↓ (depends on dysfluency severity) — often ↑ variability
MFCCs	mfcc1_sma3_amean	Mean of MFCC coefficient 1 (smoothed 3-frame) — captures broad spectral envelope	↓ reduced spectral richness
	mfcc1_sma3_stddevNorm	Normalized SD of MFCC1 (smoothed)	↑ increased variability (less stable articulation)
	mfcc2_sma3_amean	Mean of MFCC coefficient 2 (smoothed)	↓ reduced mid-spectral contrast
	mfcc2_sma3_stddevNorm	Normalized SD of MFCC2 (smoothed)	↑ greater inconsistency
	mfcc3_sma3_amean	Mean of MFCC coefficient 3 (smoothed)	↓ reduced spectral detail
	mfcc3_sma3_stddevNorm	Normalized SD of MFCC3 (smoothed)	↑ increased variability
	mfcc4_sma3_amean	Mean of MFCC coefficient 4 (smoothed)	↓ lower high-frequency envelope energy
	mfcc4_sma3_stddevNorm	Normalized SD of MFCC4 (smoothed)	↑ higher variability in fine spectral structure
Voice Quality Measures	jitterLocal_sma3nz_amean	Mean local jitter (cycle-to-cycle F0 perturbation), smoothed and non-zero normalized	↑ increased jitter (instability in vocal fold vibration)
	jitterLocal_sma3nz_stddevNorm	Normalized SD of local jitter (smoothed)	↑ increased variability in jitter
	shimmerLocaldB_sma3nz_amean	Mean local shimmer in dB (cycle-to-cycle amplitude perturbation), smoothed, non-zero normalized	↑ increased shimmer (amplitude instability / breathiness)
	shimmerLocaldB_sma3nz_stddevNorm	Normalized SD of shimmer (smoothed)	↑ greater shimmer variability
	HNRdBACF_sma3nz_amean	Mean harmonics-to-noise ratio (dB) using autocorrelation-based method, smoothed, non-zero normalized	↓ lower HNR → noisier/breathy voice
	HNRdBACF_sma3nz_stddevNorm	Normalized SD of HNR (smoothed)	↑ or ↓ (often ↑ variability as voice becomes less stable)
Harmonic Amplitude Ratios	logRelF0-H1-H2_sma3nz_amean	Log amplitude difference between F0 and H1–H2 (harmonic amplitudes), smoothed	↓ reduced harmonic prominence / spectral flattening
	logRelF0-H1-H2_sma3nz_stddevNorm	Normalized SD of that harmonic amplitude difference	↑ increased variability in harmonic relations
	logRelF0-H1-A3_sma3nz_amean	Log amplitude difference between F0/H1 and A3 (third formant amplitude), smoothed	↓ weaker harmonic/formant amplitude relations
	logRelF0-H1-A3_sma3nz_stddevNorm	Normalized SD of that measure	↑ higher variability
Formants (F1, F2, F3)	F1frequency_sma3nz_amean	Mean frequency of first formant (smoothed, non-zero normalized)	↓/↑ depending on centralization; often ↓ reduced vowel distinctiveness
	F1frequency_sma3nz_stddevNorm	Normalized SD of F1 frequency (smoothed)	↑ increased variability in vowel height
	F1bandwidth_sma3nz_amean	Mean bandwidth of F1 (smoothed)	↑ broader bandwidth indicating less stable formant energy
	F1bandwidth_sma3nz_stddevNorm	SD of F1 bandwidth (normalized)	↑ increased variation
	F1amplitudeLogRelF0_sma3nz_amean	Mean amplitude of F1 relative to F0 (log scale), smoothed	↓ lower amplitude relative to pitch (weaker vowel energy)
	F1amplitudeLogRelF0_sma3nz_stddevNorm	SD of F1 amplitude relative to F0 (normalized)	↑ greater inconsistency
	F2frequency_sma3nz_amean	Mean frequency of second formant (smoothed)	↓ centralization → reduced front/back vowel contrast
	F2frequency_sma3nz_stddevNorm	Normalized SD of F2 frequency	↑ increased variability in vowel backness
	F2bandwidth_sma3nz_amean	Mean bandwidth of F2 (smoothed)	↑ broader bandwidth (less precise articulation)
	F2bandwidth_sma3nz_stddevNorm	SD of F2 bandwidth (normalized)	↑ more variability
	F2amplitudeLogRelF0_sma3nz_amean	Mean amplitude of F2 relative to F0 (log), smoothed	↓ weaker F2 prominence
	F2amplitudeLogRelF0_sma3nz_stddevNorm	SD of F2 amplitude relative to F0	↑ increased inconsistency
	F3frequency_sma3nz_amean	Mean frequency of third formant (smoothed)	↓/↑ subtle shifts; often less stable
	F3frequency_sma3nz_stddevNorm	Normalized SD of F3 frequency	↑ increased variability
	F3bandwidth_sma3nz_amean	Mean bandwidth of F3 (smoothed)	↑ broader bandwidth (reduced spectral clarity)
	F3bandwidth_sma3nz_stddevNorm	SD of F3 bandwidth (normalized)	↑ variability
	F3amplitudeLogRelF0_sma3nz_amean	Mean amplitude of F3 relative to F0 (log), smoothed	↓ lower prominence of higher formant
	F3amplitudeLogRelF0_sma3nz_stddevNorm	SD of F3 amplitude relative to F0	↑ greater inconsistency
Spectral Balance / Brightness / Slopes	alphaRatioV_sma3nz_amean	Alpha ratio (ratio of high-frequency to low-frequency energy) computed on voiced frames, mean (smoothed)	↓ reduced high-frequency energy → less “bright” voice
	alphaRatioV_sma3nz_stddevNorm	Normalized SD of voiced alpha ratio	↑ variability
	hammarbergIndexV_sma3nz_amean	Hammarberg index (max energy 0–2 kHz vs 2–5 kHz) on voiced frames, mean	↓ lower spectral contrast
	hammarbergIndexV_sma3nz_stddevNorm	SD of Hammarberg index (voiced)	↑ variability in spectral contrast
	slopeV0-500_sma3nz_amean	Spectral slope 0–500 Hz on voiced frames, mean	↓ flatter low-frequency slope
	slopeV0-500_sma3nz_stddevNorm	SD of slope 0–500 Hz (voiced)	↑ variability
	slopeV500-1500_sma3nz_amean	Spectral slope 500–1500 Hz (voiced), mean	↓ flatter mid-frequency slope → weaker consonant energy
	slopeV500-1500_sma3nz_stddevNorm	SD of slope 500–1500 Hz (voiced)	↑ variability
	spectralFluxV_sma3nz_amean	Spectral flux restricted to voiced frames, mean	↓ reduced voiced spectral dynamics
	spectralFluxV_sma3nz_stddevNorm	SD of voiced spectral flux (normalized)	↑ inconsistent articulatory change
	mfcc1V_sma3nz_amean	MFCC1 mean computed on voiced frames	↓ reduced voiced spectral envelope energy
	mfcc1V_sma3nz_stddevNorm	Normalized SD of mfcc1 in voiced frames	↑ variability
	mfcc2V_sma3nz_amean	MFCC2 mean on voiced frames	↓ diminished mid-spectral clarity
	mfcc2V_sma3nz_stddevNorm	SD of mfcc2 (voiced)	↑ variability
	mfcc3V_sma3nz_amean	MFCC3 mean (voiced)	↓ lower higher-frequency envelope consistency
	mfcc3V_sma3nz_stddevNorm	SD of mfcc3 (voiced)	↑ variability
	mfcc4V_sma3nz_amean	MFCC4 mean (voiced)	↓ reduced fine spectral details
	mfcc4V_sma3nz_stddevNorm	SD of mfcc4 (voiced)	↑ variability
	alphaRatioUV_sma3nz_amean	Alpha ratio in unvoiced frames, mean	↓ weaker high-frequency energy in unvoiced sounds (less distinct fricatives)
	hammarbergIndexUV_sma3nz_amean	Hammarberg index in unvoiced frames, mean	↓ less spectral contrast in unvoiced segments
	slopeUV0-500_sma3nz_amean	Spectral slope 0–500 Hz in unvoiced frames, mean	↓ flatter low-frequency slope for unvoiced segments
	slopeUV500-1500_sma3nz_amean	Spectral slope 500–1500 Hz (unvoiced), mean	↓ reduced mid-band energy for unvoiced sounds
	spectralFluxUV_sma3nz_amean	Spectral flux in unvoiced frames, mean	↓ less dynamic change in unvoiced segments (weaker consonant transitions)
Temporal / Segmental Features	loudnessPeaksPerSec	Number of loudness peaks per second (rate of intensity peaks)	↓ fewer expressive peaks / reduced prosodic emphasis
	VoicedSegmentsPerSec	Number of voiced segments per second	↓ reduced fluent segmentation or ↓ (longer voiced segments) depending on pattern
	MeanVoicedSegmentLengthSec	Average duration of voiced segments in seconds	↑ longer average voiced segments (fewer short bursts) or ↓ shorter if highly disfluent — often ↑ (slower articulation)
	StddevVoicedSegmentLengthSec	SD of voiced segment lengths	↑ increased irregularity in voiced segment durations
	MeanUnvoicedSegmentLength	Mean duration of unvoiced segments (pauses)	↑ longer pauses (slower speech / processing)
	StddevUnvoicedSegmentLength	SD of unvoiced segment lengths	↑ greater inconsistency in pausing
	equivalentSoundLevel_dBp	Equivalent continuous sound level (dB, perceived)	↓ overall lower vocal output level

## Sheet: liwc
Category	Variable	Definition	Interpretation
Summary	language	Overall language usage	Indicates general verbosity / use of words in text
	confidence	Confidence in language	Higher values indicate assertive or self-assured language
	Segment	Segment count	Number of textual segments / sentences
	WC	Word count	Total number of words
	Analytic	Analytic thinking	Higher scores indicate formal, logical, and hierarchical thinking
	Clout	Social status / confidence	Higher scores indicate authoritative, confident tone
	Authentic	Authenticity	Higher scores suggest personal, honest, and self-disclosing language
	Tone	Emotional tone	Overall sentiment; positive vs negative
	WPS	Words per sentence	Average sentence length; longer sentences → more complex text
	BigWords	Words with ≥6 letters	Lexical sophistication / formal vocabulary
	Dic	Dictionary word percentage	Fraction of words recognized by LIWC dictionary
Linguistic Dimensions	function	Function words	Measures use of prepositions, articles, pronouns; reflects grammatical style
	pronoun	Pronouns	Use of personal pronouns (I, you, he/she)
	ppron	Personal pronouns	Reflects focus on self vs others
	i	First-person singular	Higher use → self-focus, personal narrative
	ipron	Impersonal pronouns	Use of “it”, “this”, etc.; indicates abstract or detached style
	det	Determiners	Articles like “the”, “a”, “an”
	article	Articles	Similar to determiners; formal grammatical marker
	number	Number words	Quantitative information
	prep	Prepositions	Grammatical connectors; indicates sentence complexity
	auxverb	Auxiliary verbs	Shows tense, modality, or grammatical structure
	adverb	Adverbs	Modifies verbs/adjectives; indicates descriptive style
	conj	Conjunctions	Connects clauses; indicates complex syntax
	negate	Negations	Use of “no”, “not”, etc.; polarity of text
	verb	Verbs	Action words; reflects focus on processes
	adj	Adjectives	Descriptive words; reflects detail or evaluation
	quantity	Quantifiers	“All”, “many”, “few”; reflects amount / scope
Psychological Processes	Drives	Motivational drives	Includes subcategories: affiliation, achievement, power
	affiliation	Affiliation	Desire for social connection
	achieve	Achievement	Goal-oriented language
	power	Power	Dominance, influence in text
	Cognition	Cognitive processes	Thinking patterns: insight, causation, etc.
	allnone	Absolute words	“Always”, “never”; indicates certainty
	cogproc	Cognitive mechanisms	Insight, causation, discrepancy, tentative
	insight	Insight words	“Know”, “think”; reflective / analytic language
	cause	Causal words	“Because”, “effect”; shows reasoning
	discrep	Discrepancy	“Should”, “would”; gap between ideal vs reality
	tentat	Tentative	“Maybe”, “perhaps”; uncertainty in thinking
	certitude	Certainty	“Always”, “never”; opposite of tentative
	differ	Differentiation	“Other”, “different”; nuanced thinking
	memory	Memory-related words	Past-oriented cognition
Emotional Processes	Affect	Overall affective words	Emotional content: positive or negative
	tone_pos	Positive tone	Indicates positive emotions
	tone_neg	Negative tone	Indicates negative emotions
	emotion	General emotion	Broad emotional content
	emo_pos	Positive emotion	Specific positive words
	emo_neg	Negative emotion	Specific negative words
	emo_anx	Anxiety	“Worry”, “fear”; stress-related
	emo_anger	Anger	Aggressive or hostile tone
	emo_sad	Sadness	Melancholy / depressive tone
	swear	Swear words	Indicates strong emotions / informality
Social Processes	Social	General social words	Words referring to people, groups, or relationships
	socbehav	Social behavior	Actions or interactions
	prosocial	Prosocial	Helpful, cooperative language
	polite	Politeness	Formal or courteous language
	conflict	Conflict	Hostility or disagreement
	moral	Moral language	Ethical / value-laden words
	comm	Communication	Talking, sharing, conversing
	socrefs	Social references	Family, friends, institutions
	family	Family words	Indicates focus on relatives
	friend	Friend words	Focus on friends or peers
	female	Female references	Mentions female gender
	male	Male references	Mentions male gender
Cultural Processes	Culture	General culture words	Broader societal / cultural topics
	politic	Politics	Government, policy, public affairs
	ethnicity	Ethnic references	Focus on race/ethnicity
	tech	Technology	Computers, electronics
	Lifestyle	Lifestyle words	Daily activities, hobbies
	leisure	Leisure	Recreation, free-time activities
	home	Home/family context	Domestic life
	work	Work-related words	Employment / professional topics
	money	Money-related words	Economic focus
	relig	Religion	Faith, spiritual references
Physical / Health	Physical	Physical processes	Bodily actions / sensations
	health	Health	General health references
	illness	Illness	Diseases / disorders
	wellness	Wellness	Healthy habits / well-being
	mental	Mental	Cognitive or psychological health
	substances	Drugs / alcohol	Substance use
	sexual	Sexual activity	Sexual content
	food	Food-related words	Nutrition / eating
	death	Death-related words	Mortality references
Drives / Needs	need	Need words	Desire / requirement for something
	want	Want words	Similar to need, goal-seeking
	acquire	Acquisition	Obtaining resources / objects
	lack	Lack / deficit	Absence or deprivation
	fulfill	Fulfillment	Satisfaction of desire / goal
	fatigue	Fatigue	Tiredness / exhaustion
	reward	Reward / gain	Positive reinforcement
	risk	Risk / danger	Threats / potential loss
	curiosity	Curiosity / interest	Exploration or learning desire
	allure	Attraction / appeal	Fascination / desirability
Perceptual Processes	Perception	General perception	Attention to sensory input
	attention	Focus / attention	Concentration, awareness
	motion	Motion words	Movement or action
	space	Spatial words	Location, orientation
	visual	Visual perception	Sight-related words
	auditory	Hearing	Sound-related words
	feeling	Sensory/emotional feelings	Touch, emotions
	time	Time words	Past, present, future references
	focuspast	Past-focus	Reference to past events
	focuspresent	Present-focus	Current events / ongoing
	focusfuture	Future-focus	Planning, future-oriented thinking
Conversation / Interaction	Conversation	General conversational language	Interpersonal speech or dialogue
	netspeak	Internet / chat slang	Digital communication style
	assent	Agreement words	Affirmation / compliance
	nonflu	Non-fluencies	“Uh”, “um”; hesitation or pauses
	filler	Fillers	Words that do not convey content; speech pacing
